# Supplementary material for: Hedgehog-mediated gut-taste neuron axis controls sweet perception in Drosophila
Source: Nat Commun. 2022 Dec 19;13:7810. doi: 10.1038/s41467-022-35527-4 (PMC9763350; doi:10.1038/s41467-022-35527-4)
Supplement: Supplementary file 3 — Source Data [file 41467_2022_35527_MOESM3_ESM.xlsx]

## Sheet: Fig 1
Fig 1b
Dietary Sucrose	Sucrose stimulation (mM)
0.06	12.5	0	0	33.3	0	0	0	0	0	0	0	0	0	66.7	33.3	0	0	33.3	0	0	0	0	0	0	0	0	0	0	0	0	0	0	0	0	0	0	33.3	0	0	0
	25	0	0	0	0	0	0	0	0	0	0	0	66.7	33.3	0	0	0	0	0	0	0	0	0	33.3	0	0	0	33.3	0	0	0	0	0	0	0	0	0	0	0	0
	50	66.7	0	0	0	0	0	33.3	33.3	0	0	0	33.3	0	0	0	33.3	0	33.3	0	0	0	0	0	0	0	0	66.7	0	0	0	0	0	0	33.3	0	0	0	0	0
	100	100	0	0	33.3	0	0	0	33.3	0	66.7	0	33.3	0	0	33.3	0	100	33.3	100	0	0	0	0	0	0	0	66.7	0	0	0	33.3	0	0	0	0	0	0	0	0
	200	100	0	33.3	66.7	0	0	100	0	0	0	0	100	66.7	0	0	0	66.7	33.3	66.7	0	0	0	100	0	0	66.7	66.7	33.3	0	0	0	33.3	0	0	0	0	33.3	100	0
	400	100	0	33.3	100	100	0	100	33.3	33.3	66.7	100	100	66.7	0	0	66.7	66.7	100	100	33.3	0	0	100	0	33.3	0	100	66.7	0	33.3	100	33.3	0	0	66.7	100	0	66.7	33.3
	800	100	0	100	100	100	0	100	66.7	33.3	66.7	100	100	100	0	0	0	100	100	100	33.3	66.7	0	100	66.7	33.3	0	66.7	33.3	0	33.3	100	33.3	0	0	100	100	33.3	33.3	33.3
Dietary Sucrose	Sucrose stimulation (mM)
0.075	12.5	0	33.3	0	0	0	0	66.7	0	0	0	0	0	0	0	0	0	66.7	0	0	0
	25	0	0	0	0	33.3	33.3	100	0	0	0	0	0	0	0	0	0	0	0	33.3	33.3
	50	0	0	0	0	66.7	0	0	0	33.3	66.7	0	0	0	0	0	0	0	0	0	66.7
	100	0	0	0	0	66.7	0	0	0	0	100	0	0	100	0	0	0	0	0	0	100
	200	0	33.3	0	0	66.7	33.3	100	0	0	0	0	0	100	0	0	0	33.3	0	0	100
	400	0	0	0	0	33.3	33.3	66.7	0	0	0	100	0	100	0	0	0	0	0	66.7	66.7
	800	0	0	0	0	66.7	33.3	66.7	0	0	0	100	0	100	0	0	0	0	0	100	100
Dietary Sucrose	Sucrose stimulation (mM)
0.1	12.5	0	0	0	0	0	0	0	0	0	0	0	0	66.7	0	0	0	0	0	0	0
	25	0	0	0	0	0	0	0	0	0	0	0	0	0	0	0	0	0	0	0	0
	50	0	0	33.3	0	0	0	0	0	0	0	0	0	0	0	66.7	0	0	0	0	0
	100	0	0	0	0	0	0	0	0	0	0	0	0	0	0	0	100	0	0	0	33.3
	200	0	0	0	0	0	0	33.3	0	0	0	0	0	0	0	0	100	0	33.3	33.3	33.3
	400	33.3	0	33.3	0	0	33.3	66.7	0	0	0	0	66.7	0	33.3	0	100	0	100	0	0
	800	33.3	0	33.3	0	0	100	100	0	66.7	0	33.3	0	0	33.3	0	0	0	66.7	0	33.3
Dietary Sucrose	Sucrose stimulation (mM)
0.15	12.5	0	0	0	0	0	0	0	0	0	0	0	0	0	0	0	0	0	0	0	0	0	0	0	0	0	0	0	0	0	0	0	0	0	0	0	0	0	0
	25	0	0	0	0	0	0	0	0	0	0	0	0	0	33.3	0	0	0	0	0	0	0	0	0	0	0	0	0	0	0	0	0	0	0	0	0	0	0	0
	50	0	0	0	0	0	0	0	0	0	0	0	0	0	33.3	0	0	0	0	0	0	0	0	0	0	0	0	0	0	0	33.3	0	0	0	0	0	0	0	0
	100	0	0	0	0	0	0	0	0	0	0	0	0	0	33.3	0	0	0	0	0	0	0	0	0	0	0	0	0	0	0	33.3	0	33.3	33.3	0	0	0	0	33.3
	200	0	0	0	0	0	66.7	0	0	0	0	100	0	0	0	0	0	0	33.3	0	0	0	33.3	0	0	0	33.3	0	33.3	0	33.3	0	0	0	0	0	100	0	0
	400	33.3	0	0	0	0	0	100	0	0	0	66.7	0	0	0	0	0	0	0	0	0	0	100	0	0	0	66.7	0	66.7	0	0	0	33.3	0	33.3	0	66.7	0	0
	800	100	0	0	0	0	100	0	0	33.3	100	33.3	0	0	33.3	0	0	33.3	100	0	0	0	66.7	0	0	0	100	0	100	0	0	0	66.7	0	0	0	0	0	33.3
Dietary Sucrose	Sucrose stimulation (mM)
0.34	12.5	0	0	0	0	0	33.3	33.3	0	0	0	0	0	0	0	0	0	0	0	0	0	0	0	0	0	0	0	0	0	0	0	0	0	0	0	0	0
	25	0	0	33.3	0	0	33.3	100	0	0	0	0	0	0	0	0	0	0	0	0	0	0	0	0	0	0	0	33.3	0	0	0	0	0	0	0	0	0
	50	0	0	0	0	0	0	100	0	0	0	0	0	0	0	0	0	0	0	0	0	0	0	0	0	0	0	33.3	0	0	0	0	0	0	0	0	0
	100	0	0	0	0	0	33.3	66.7	0	0	0	0	0	0	0	0	0	0	0	0	0	0	0	0	0	0	0	0	0	0	0	0	0	0	0	0	0
	200	0	0	0	0	0	33.3	100	0	33.3	0	0	0	0	0	66.7	0	0	0	0	33.3	0	0	0	0	33.3	0	0	0	0	0	66.7	0	0	0	0	0
	400	0	0	0	0	0	0	100	0	33.3	0	0	0	0	0	100	0	33.3	0	0	0	0	0	0	0	100	0	0	0	0	0	100	0	33.3	0	0	0
	800	0	0	33.3	66.7	0	100	66.7	0	100	0	0	0	0	0	100	100	0	0	0	0	0	0	0	100	0	0	0	0	0	0	100	0	0	0	0	0
Fig 1c
Dietary Sucrose
0.06	100	0	33	100	100	0	100	33	33	67	100	100	67	0	0	67	67	100	100	33	0	0	100	0	33	0	100	67	0	33	100	33	0	0	67	100	0	67	33
0.075	0	0	0	0	33	33	67	0	0	0	100	0	100	0	0	0	0	0	67	67
0.1	33	0	33	0	0	33	67	0	0	0	0	67	0	33	0	100	0	100	0	0
0.15	33	0	0	0	0	0	100	0	0	0	67	0	0	0	0	0	0	0	0	0	0	100	0	0	0	67	0	67	0	0	0	33	0	33	0	67	0	0
0.34	0	0	0	0	0	0	100	0	33	0	0	0	0	0	100	0	33	0	0	0	0	0	0	0	100	0	0	0	0	0	100	0	33	0	0	0
Fig 1d
Dietary Sucrose	Sucrose stimulation (mM)
0.06	12.5	0	0	0	0	0	0	0	0	0	0	0	0	0	0	0	0	0	0	0	0	0	0	0	0	0	0	0	0	0	0	0	0	0	0	0	0	0	0	0	0
	25	0	0	0	0	0	0	0	0	0	0	0	0	0	0	0	0	0	0	0	0	0	0	0	0	0	33.3	0	0	0	0	0	0	0	0	0	0	0	0	0	0
	50	0	0	0	0	0	0	0	0	0	0	0	0	0	0	0	0	0	0	0	0	0	0	0	0	0	0	0	0	0	0	0	0	0	0	33.3	0	0	0	0	0
	100	0	0	0	0	0	0	66.7	0	0	0	0	0	0	0	0	0	0	0	0	0	0	0	66.7	0	0	0	0	0	0	0	100	0	0	0	0	0	0	0	0	0
	200	100	0	0	0	0	0	100	0	0	0	0	0	0	0	66.7	0	0	0	0	100	0	0	100	0	0	66.7	33.3	33.3	0	100	0	100	33.3	0	0	0	33.3	0	0	100
	400	33.3	0	0	0	100	0	100	0	33.3	66.7	33.3	0	0	0	100	0	0	0	0	100	0	0	100	0	0	33.3	100	66.7	0	100	0	100	0	0	33.3	0	66.7	0	0	100
	800	0	0	100	0	66.7	0	100	100	66.7	0	66.7	33.3	0	33.3	33.3	0	0	33.3	33.3	66.7	100	0	100	0	0	0	100	33.3	0	100	0	100	0	0	33.3	0	100	66.7	66.7	100
Dietary Sucrose	Sucrose stimulation (mM)
0.34	12.5	0	0	0	0	0	0	0	0	0	0	0	0	0	0	0	0	0	0	0	0
	25	0	0	0	0	0	0	0	0	0	0	0	0	0	0	0	0	0	0	0	0
	50	0	0	0	0	0	0	0	0	0	0	0	0	0	0	0	0	0	0	0	0
	100	0	0	0	0	0	0	0	0	0	0	0	0	0	0	0	0	0	0	0	0
	200	0	0	0	0	0	0	0	0	0	0	0	0	0	0	0	0	0	0	0	0
	400	0	0	0	0	0	0	0	0	0	0	0	0	0	0	0	0	0	0	0	0
	800	0	0	0	0	0	0	0	0	0	0	0	0	0	33.3	0	0	0	0	33.3	0
Fig 1e
Dietary Sucrose	Days after eclosion
0.06	1	33.3	33.3	66.7	66.7	66.7	0	100	66.7	100	66.7	66.7	66.7	100	66.7	66.7	100	100	33.3	33.3	0	100	100	100	100	100	100	100	100	33.3	0	100	100	100	33.3	33.3	100	100	33.3	33.3	100
	2	0	66.7	33.3	0	100	0	0	100	100	0	100	0	0	0	0	66.7	0	33.3	100	0	0	100	33.3	66.7	0	66.7	100	100	100	33.3	66.7	66.7	33.3	33.3	66.7	100	100	100	0	33.3
	4	33.3	0	0	100	0	33.3	0	100	66.7	0	33.3	100	33.3	0	0	66.7	100	0	66.7	33	0	0	100	0	33	0	100	67	0	33	100	33	0	0	67	100	0	67	33
	6	0	0	0	0	0	0	0	100	0	100	100	0	0	0	0	0	33.3	0	33.3	0	33.3	0	66.7	0	0	0	66.7	66.7	0	0	0	0	66.7	0	33.3	33.3	66.7	33.3	0	66.7
	8	66.7	0	100	0	66.7	33.3	0	0	66.7	100	33.3	0	100	66.7	0	0	0	0	66.7	0	0	0	0	100	0	66.7	33.3	0	0	0	0	0	0	0	100	0	0	100	0	0
0.34	1	0	100	0	0	100	100	33	67	67	0	0	0	33	100	67	67	33	0	0	33
	2	0	100	0	0	0	33	67	0	0	0	0	33	100	0	0	0	67	0	0	33
	4	0	0	0	0	0	0	100	0	33.3	0	0	0	0	0	100	0	33.3	0	0	0	0	0	0	0	100	0	0	0	0	0	100	0	33.3	0	0	0
	6	0	33	0	0	0	0	0	0	0	0	0	0	0	100	0	0	0	0	0	100
	8	0	0	0	0	0	0	0	0	0	33	33	0	0	0	0	0	0	0	100	100

## Sheet: Fig 2
Fig 2b
Genotype	Sucrose stimulation (mM)
Mex-Gal4/+	12.5	0	0	33.3	0	0	33.3	0	0	33.3	0	33.3	33.3	0	0	66.7	0	0	0	0	33.3
	25	0	33.3	0	0	0	0	0	0	33.3	33.3	0	0	0	0	33.3	0	0	0	0	0
	50	66.7	33.3	0	0	0	0	0	0	0	33.3	66.7	33.3	33.3	66.7	0	33.3	33.3	0	0	0
	100	0	0	100	0	0	0	33.3	100	33.3	33.3	33.3	0	0	0	66.7	33.3	0	0	0	33.3
	200	66.7	100	0	100	0	66.7	0	33.3	66.7	33.3	33.3	33.3	0	33.3	66.7	0	33.3	0	100	33.3
	400	100	100	33.3	66.7	0	33.3	0	33.3	100	100	100	100	100	33.3	100	33.3	100	0	33.3	0
	800	100	100	33.3	100	33.3	100	66.7	33.3	100	100	100	66.7	33.3	0	100	100	100	66.7	33.3	33.3
Genotype	Sucrose stimulation (mM)
Hh-IR/+	12.5	0	0	33.3	0	0	33.3	0	0	0	0	0	0	0	0	0	0	0	0	0	0
	25	0	0	0	0	0	66.7	33.3	0	0	0	0	0	0	0	0	33.3	0	0	33.3	0
	50	0	0	33.3	33.3	33.3	0	0	0	0	0	0	0	0	0	0	100	0	33.3	66.7	66.7
	100	0	0	66.7	0	0	0	0	0	66.7	0	0	33.3	33.3	0	0	33.3	0	33.3	66.7	0
	200	66.7	0	100	33.3	33.3	100	33.3	0	0	33.3	33.3	0	33.3	0	0	66.7	0	33.3	100	100
	400	33.3	33.3	100	66.7	66.7	66.7	100	33.3	66.7	66.7	66.7	0	33.3	0	33.3	100	33.3	100	100	100
	800	66.7	100	100	0	100	100	66.7	66.7	66.7	100	100	33.3	100	0	66.7	100	0	66.7	100	66.7
Genotype	Sucrose stimulation (mM)
Mex-Gal4/+; Hh-IR/+	12.5	0	66.7	0	0	66.7	0	0	33.3	33.3	0	33.3	0	0	0	0	66.7	0	100	0	0	0	66.7	0	33.3	0	0	0	33.3	0	0	0	0	0	0	0	33.3	0	66.7	33.3
	25	0	66.7	0	0	66.7	0	0	0	33.3	0	33.3	0	66.7	0	66.7	100	33.3	66.7	0	0	0	66.7	0	0	0	0	66.7	33.3	0	66.7	0	0	0	66.7	0	100	0	0	0
	50	0	66.7	0	33.3	33.3	33.3	100	0	66.7	33.3	100	0	66.7	0	100	100	66.7	33.3	0	0	66.7	33.3	0	0	0	0	66.7	33.3	66.7	33.3	0	66.7	66.7	66.7	0	33.3	0	33.3	66.7
	100	0	66.7	0	100	0	33.3	100	66.7	66.7	100	0	0	0	0	100	100	66.7	100	0	33.3	66.7	66.7	0	0	0	0	33.3	66.7	33.3	0	33.3	33.3	66.7	100	33.3	100	66.7	66.7	33.3
	200	33.3	66.7	66.7	100	0	100	100	66.7	66.7	100	100	0	100	0	100	100	0	66.7	33.3	33.3	0	33.3	66.7	66.7	0	100	66.7	66.7	33.3	66.7	100	100	33.3	33.3	66.7	100	0	100	100
	400	66.7	100	100	100	100	100	100	100	100	100	100	0	100	100	100	100	100	100	100	100	66.7	33.3	100	100	100	100	100	100	100	100	100	100	100	100	100	100	100	100	100
	800	100	100	100	100	100	100	100	100	100	100	100	66.7	100	100	100	100	100	100	100	66.7	66.7	100	100	66.7	100	100	100	100	100	100	100	100	100	100	100	100	100	100	100
Fig 2c
Dietary Sucrose	Sucrose stimulation (mM)
0.06	12.5	0	66.7	0	0	66.7	0	0	33.3	33.3	0	33.3	0	0	0	0	66.7	0	100	0	0	0	66.7	0	33.3	0	0	0	33.3	0	0	0	0	0	0	0	33.3	0	66.7	33.3
	25	0	66.7	0	0	66.7	0	0	0	33.3	0	33.3	0	66.7	0	66.7	100	33.3	66.7	0	0	0	66.7	0	0	0	0	66.7	33.3	0	66.7	0	0	0	66.7	0	100	0	0	0
	50	0	66.7	0	33.3	33.3	33.3	100	0	66.7	33.3	100	0	66.7	0	100	100	66.7	33.3	0	0	66.7	33.3	0	0	0	0	66.7	33.3	66.7	33.3	0	66.7	66.7	66.7	0	33.3	0	33.3	66.7
	100	0	66.7	0	100	0	33.3	100	66.7	66.7	100	0	0	0	0	100	100	66.7	100	0	33.3	66.7	66.7	0	0	0	0	33.3	66.7	33.3	0	33.3	33.3	66.7	100	33.3	100	66.7	66.7	33.3
	200	33.3	66.7	66.7	100	0	100	100	66.7	66.7	100	100	0	100	0	100	100	0	66.7	33.3	33.3	0	33.3	66.7	66.7	0	100	66.7	66.7	33.3	66.7	100	100	33.3	33.3	66.7	100	0	100	100
	400	66.7	100	100	100	100	100	100	100	100	100	100	0	100	100	100	100	100	100	100	100	66.7	33.3	100	100	100	100	100	100	100	100	100	100	100	100	100	100	100	100	100
	800	100	100	100	100	100	100	100	100	100	100	100	66.7	100	100	100	100	100	100	100	66.7	66.7	100	100	66.7	100	100	100	100	100	100	100	100	100	100	100	100	100	100	100
Dietary Sucrose	Sucrose stimulation (mM)
0.34	12.5	0	66.7	33.3	0	0	0	0	33.3	66.7	33.3	0	0	0	0	33.3	0	0	0	66.7	0	0	0	33.3	0	33.3	66.7	0	0	33.3	33.3	33.3	66.7	33.3	33.3	0	33.3	0	0	33.3
	25	0	66.7	0	100	0	33.3	33.3	33.3	0	33.3	0	0	66.7	33.3	0	33.3	0	66.7	0	0	0	0	66.7	33.3	0	66.7	33.3	0	0	0	0	0	0	33.3	33.3	33.3	33.3	0	0
	50	66.7	0	66.7	66.7	33.3	100	33.3	0	33.3	0	33.3	0	0	33.3	0	33.3	0	66.7	66.7	0	0	0	0	0	0	0	0	0	0	66.7	0	0	33.3	0	100	66.7	66.7	0	66.7
	100	66.7	100	33.3	100	0	100	66.7	66.7	0	33.3	66.7	66.7	0	66.7	0	66.7	0	33.3	33.3	33.3	66.7	66.7	66.7	66.7	33.3	100	66.7	33.3	33.3	66.7	100	100	100	33.3	66.7	100	100	66.7	33.3
	200	100	100	0	100	100	66.7	100	100	66.7	66.7	0	100	66.7	100	100	66.7	0	100	0	33.3	66.7	66.7	100	66.7	66.7	33.3	100	100	100	100	100	66.7	100	33.3	100	100	100	100	66.7
	400	100	100	100	100	100	100	100	100	100	100	100	100	100	100	100	100	66.7	100	100	100	100	100	100	66.7	100	100	33.3	100	100	100	100	100	100	100	100	100	100	100	100
	800	100	100	66.7	66.7	100	100	100	100	100	100	100	100	100	100	100	100	66.7	100	100	100	100	100	100	100	100	100	100	100	100	100	100	100	100	100	66.7	100	100	100	100
Fig 2e
Genotype	Sucrose stimulation (mM)
Mex-Gal4/+; tub-Gal80ts/+	12.5	0	0	0	0	0	0	0	0	0	0	0	0	0	0	0	0	0	0	0	0
	25	0	0	0	0	0	0	0	0	0	0	0	0	0	0	0	0	0	0	0	0
	50	0	0	0	0	0	0	0	0	0	0	0	0	0	0	0	0	0	0	0	0
	100	0	0	0	0	0	0	0	0	0	0	0	0	0	0	0	0	0	0	0	100
	200	0	0	0	0	0	0	0	0	0	0	0	0	33.3	0	0	0	0	0	66.7	66.7
	400	66.7	0	0	0	0	0	0	33.3	0	0	0	66.7	0	0	0	0	0	100	0	66.7
	800	66.7	0	66.7	33.3	66.7	33.3	0	0	33.3	0	0	66.7	0	0	66.7	66.7	66.7	100	100	66.7
Genotype	Sucrose stimulation (mM)
Mex-Gal4/Hh-IR; tub-Gal80ts/+	12.5	0	0	0	33.3	0	0	0	0	0	0	0	0	0	0	0	0	0	33.3	0	0
	25	0	0	0	0	0	0	0	0	0	0	0	0	0	0	0	0	0	33.3	0	0
	50	0	0	0	0	0	0	0	0	0	0	0	0	0	0	0	0	0	0	0	0
	100	0	0	0	0	0	0	0	0	0	0	0	0	0	0	0	0	0	66.7	0	0
	200	0	0	66.7	0	0	0	66.7	0	0	0	0	0	66.7	33.3	0	0	0	0	0	0
	400	66.7	0	33.3	0	0	0	0	0	0	33.3	0	0	0	0	0	0	0	33.3	33.3	0
	800	0	66.7	33.3	0	0	0	33.3	0	0	33.3	33.3	0	33.3	0	0	0	0	100	0	0
Genotype	Sucrose stimulation (mM)
Mex-Gal4/Hh-IR; tub-Gal80ts/+	12.5	0	0	0	0	0	0	0	33.3	0	33.3	0	0	0	0	0	0	0	0	0	0
	25	0	0	0	0	0	0	0	0	100	66.7	0	0	0	0	0	0	0	0	0	0
	50	0	0	0	0	33.3	33.3	0	0	100	100	0	0	0	33.3	0	33.3	0	0	0	0
	100	33.3	100	66.7	0	66.7	0	0	100	100	33.3	0	33.3	33.3	0	0	66.7	66.7	0	33.3	0
	200	66.7	100	100	0	0	66.7	66.7	0	66.7	66.7	33.3	0	33.3	0	0	33.3	100	0	33.3	66.7
	400	100	66.7	100	0	66.7	66.7	66.7	0	66.7	66.7	0	66.7	66.7	66.7	66.7	100	100	0	33.3	33.3
	800	100	100	100	0	0	66.7	100	33.3	100	100	66.7	0	66.7	0	100	33.3	100	0	66.7	0
Fig 2f
Genotype	Sucrose stimulation (mM)
Mex-Gal4/+	12.5	0	0	33.3	0	0	33.3	0	0	33.3	0	33.3	33.3	0	0	66.7	0	0	0	0	33.3
	25	0	33.3	0	0	0	0	0	0	33.3	33.3	0	0	0	0	33.3	0	0	0	0	0
	50	66.7	33.3	0	0	0	0	0	0	0	33.3	66.7	33.3	33.3	66.7	0	33.3	33.3	0	0	0
	100	0	0	100	0	0	0	33.3	100	33.3	33.3	33.3	0	0	0	66.7	33.3	0	0	0	33.3
	200	66.7	100	0	100	0	66.7	0	33.3	66.7	33.3	33.3	33.3	0	33.3	66.7	0	33.3	0	100	33.3
	400	100	100	33.3	66.7	0	33.3	0	33.3	100	100	100	100	100	33.3	100	33.3	100	0	33.3	0
	800	100	100	33.3	100	33.3	100	66.7	33.3	100	100	100	66.7	33.3	0	100	100	100	66.7	33.3	33.3
Genotype	Sucrose stimulation (mM)
Hh-GFP/+	12.5	0	0	0	0	0	0	0	33.3	33.3	0	0	33.3	0	0	0	0	66.7	33.3	0	0
	25	0	0	0	0	33.3	100	33.3	0	33.3	33.3	0	0	0	33.3	0	0	33.3	66.7	33.3	0
	50	0	0	66.7	0	100	33.3	0	0	0	0	0	0	0	0	0	66.7	0	33.3	66.7	33.3
	100	33.3	0	33.3	0	66.7	0	33.3	0	33.3	0	0	0	0	0	0	33.3	100	66.7	66.7	0
	200	0	100	0	66.7	100	0	66.7	33.3	0	66.7	0	0	33.3	0	33.3	33.3	0	66.7	33.3	0
	400	33.3	100	0	100	100	0	100	0	0	100	0	66.7	100	0	0	0	0	100	0	66.7
	800	66.7	100	0	100	100	0	100	33.3	0	100	0	100	100	0	100	0	33.3	100	33.3	66.7
Genotype	Sucrose stimulation (mM)
Mex-Gal4/Hh-GFP	12.5	0	0	33.3	0	33.3	66.7	0	33.3	0	0	66.7	0	33.3	0	0	0	33.3	33.3	33.3
	25	0	33.3	0	0	0	33.3	0	66.7	66.7	66.7	0	0	33.3	0	33.3	33.3	0	0	33.3
	50	0	66.7	0	33.3	66.7	66.7	33.3	0	0	0	100	100	0	66.7	33.3	0	0	0	0
	100	66.7	100	33.3	0	100	66.7	100	33.3	100	66.7	66.7	0	0	100	66.7	66.7	0	66.7	33.3
	200	100	33.3	100	100	33.3	66.7	0	100	66.7	100	100	100	100	100	100	100	33.3	100	0
	400	100	100	100	100	100	66.7	100	100	100	100	100	100	100	100	100	100	66.7	100	100
	800	100	100	100	100	100	100	100	100	100	100	100	100	100	100	100	100	100	100	100
Fig 2g
Genotype	Sucrose stimulation (mM)
Mex-Gal4/+; tub-Gal80ts/+	12.5	0	0	0	0	0	0	0	0	0	0	0	0	0	0	0	0	0	0	0	0
	25	0	0	0	0	0	0	0	0	0	0	0	0	0	0	0	0	0	0	0	0
	50	0	0	0	0	0	0	0	0	0	0	0	0	0	0	0	0	0	0	0	0
	100	0	0	0	0	0	0	0	0	0	0	0	0	0	0	0	0	0	0	0	100
	200	0	0	0	0	0	0	0	0	0	0	0	0	33.3	0	0	0	0	0	66.7	66.7
	400	66.7	0	0	0	0	0	0	33.3	0	0	0	66.7	0	0	0	0	0	100	0	66.7
	800	66.7	0	66.7	33.3	66.7	33.3	0	0	33.3	0	0	66.7	0	0	66.7	66.7	66.7	100	100	66.7
Genotype	Sucrose stimulation (mM)
Mex-Gal4/Hh:GFP; tub-Gal80ts/+	12.5	0	0	0	0	0	0	0	0	0	0	0	0	0	0	0	0	0	0	0	0
	25	0	0	0	0	0	0	0	0	0	0	0	0	0	0	0	0	33.3	0	0	0
	50	0	0	0	0	0	0	0	0	0	0	0	0	0	0	33.3	0	33.3	0	0	0
	100	0	0	0	0	0	0	0	33.3	0	0	0	0	0	33.3	0	0	66.7	0	0	0
	200	0	0	0	66.7	0	33.3	0	0	0	0	0	0	0	33.3	0	0	100	33.3	33.3	0
	400	100	0	0	100	33.3	33.3	0	33.3	33.3	66.7	0	0	0	0	0	33.3	100	100	33.3	0
	800	100	100	0	100	0	0	0	0	66.7	100	0	0	0	33.3	0	0	100	100	66.7	66.7
Genotype	Sucrose stimulation (mM)
Mex-Gal4/Hh:GFP; tub-Gal80ts/+	12.5	0	0	0	0	0	0	0	0	0	0	0	0	0	0	0	0	0	0	0	0
	25	0	0	0	0	0	0	0	0	0	0	0	0	0	0	0	0	0	0	0	0
	50	0	0	0	0	0	0	0	0	0	0	0	0	0	0	0	0	0	0	0	0
	100	0	0	0	0	0	0	0	0	0	0	0	0	0	0	0	0	0	0	0	0
	200	0	0	0	0	0	0	0	0	0	0	100	0	0	0	0	0	0	66.7	0	0
	400	66.7	33.3	0	0	0	0	0	66.7	0	0	66.7	0	0	33.3	0	33.3	0	66.7	0	0
	800	33.3	66.7	0	0	0	0	0	0	0	33.3	33.3	0	0	0	0	0	0	0	33.3	0

## Sheet: Fig 3
Fig 3a
Days post eclosion	0.06					0.34
2	-0.356547	-0.431798	-0.387216			0.271842	0.222716	0.669317
4	0.227887	-0.30103	-0.267606	-0.173925	0.071882	0.745075	0	0.603144
6	0.00860017	-0.251812	0.0569048			0.661813	0.583199
9	0.10721	-0.0809219	-0.0362122	0.421604	0.593286	0.896526	-0.0132283	0.761928
Fig 3b
Dietary Sucrose	Relative Hh expression
0.06	-0.356547	0.227887	0.00860017	0.10721	-0.431798	-0.30103	-0.251812	-0.0809219	-0.387216	-0.267606	0.0569048	-0.0362122	-0.173925	0.421604	0.071882	0.593286
0.34	0.271842	0.745075	0.661813	0.896526	0.222716	0	0.583199	-0.0132283	0.669317	0.603144	0.761928
Fig 3c
Hours post eclosion	0.06				0.34
3	0.926857	1.24895	1.49679		1.19173	1.51786	0.881955
6	-0.236572	-0.102373	-0.29243		1.49178	1.35238	1.28103	1.62521	1.65629	1.49374	1.45758
12	0.367356	0.502427	0.930949	0.938019	-0.0457575	-0.142668	0.0530784	-0.251812
24	0.369216	0.332438	0.904716		0.821514	0.686636	0.60206
48	-0.0861861	-0.161151	-0.113509		0.271842	0.222716	0.669317
Fig 3d
Days post eclosion	0.06					6% > 34%
4	0.227887	-0.30103	-0.267606	-0.173925	0.071882	-0.0132283	0.120574	0.0334238
5	-0.0540393	-0.310691	-0.0026136			0.845098	1.1452	1.1383
6	0.00860017	-0.251812	0.0569048			0.737987	0.123852	0.668386
7	-0.0540393	-0.310691	-0.0026136			-1.1549	0.00432137	-1.1549
8	0.10721	-0.0809219	-0.0362122	0.421604	0.593286	0.737987	0.123852	0.668386
10	0.346353	0.178977	0.513218			-0.0655015	-0.142668	0.535294
Fig 3e
Days post eclosion	0.06					0.34			34%>6%
2	-0.356547	-0.431798	-0.387216			0.271842	0.222716	0.669317	-0.0589858	-0.107905	0.337459
4	0.227887	-0.30103	-0.267606	-0.173925	0.071882	0.745075	0	0.603144	0.37236	0.38739	0.429429
6	0.00860017	-0.251812	0.0569048			0.661813	0.583199		0.762604	0.434409	0.180699	0.146438	0.187521
9	0.10721	-0.0809219	-0.0362122	0.421604	0.593286	0.896526	-0.0132283	0.761928	0.270912	0.946256	0.8238
Fig 3f
Dietary Sucrose
0.06	-0.356547	0.227887	0.00860017	0.10721	-0.431798	-0.30103	-0.251812	-0.0809219	-0.387216	-0.267606	0.0569048	-0.0362122	-0.173925	0.421604	0.071882	0.593286
0.34	-0.0589858	0.37236	0.762604	0.270912	-0.107905	0.38739	0.434409	0.946256	0.337459	0.429429	0.180699	0.8238	0.146438	0.187521
34% > 6%	0.271842	0.745075	0.661813	0.896526	0.222716	0	0.583199	-0.0132283	0.669317	0.603144	0.761928
Fig 3g
Dietary Sucrose	Sucrose stimulation (mM)
0.06	12.5	0	0	33.3	0	0	0	0	0	0	0	0	0	66.7	33.3	0	0	33.3	0	0	0	0	0	0	0	0	0	0	0	0	0	0	0	0	0	0	33.3	0	0	0
	25	0	0	0	0	0	0	0	0	0	0	0	66.7	33.3	0	0	0	0	0	0	0	0	0	33.3	0	0	0	33.3	0	0	0	0	0	0	0	0	0	0	0	0
	50	66.7	0	0	0	0	0	33.3	33.3	0	0	0	33.3	0	0	0	33.3	0	33.3	0	0	0	0	0	0	0	0	66.7	0	0	0	0	0	0	33.3	0	0	0	0	0
	100	100	0	0	33.3	0	0	0	33.3	0	66.7	0	33.3	0	0	33.3	0	100	33.3	100	0	0	0	0	0	0	0	66.7	0	0	0	33.3	0	0	0	0	0	0	0	0
	200	100	0	33.3	66.7	0	0	100	0	0	0	0	100	66.7	0	0	0	66.7	33.3	66.7	0	0	0	100	0	0	66.7	66.7	33.3	0	0	0	33.3	0	0	0	0	33.3	100	0
	400	100	0	33.3	100	100	0	100	33.3	33.3	66.7	100	100	66.7	0	0	66.7	66.7	100	100	33.3	0	0	100	0	33.3	0	100	66.7	0	33.3	100	33.3	0	0	66.7	100	0	66.7	33.3
	800	100	0	100	100	100	0	100	66.7	33.3	66.7	100	100	100	0	0	0	100	100	100	33.3	66.7	0	100	66.7	33.3	0	66.7	33.3	0	33.3	100	33.3	0	0	100	100	33.3	33.3	33.3
Dietary Sucrose	Sucrose stimulation (mM)
34% > 6%	12.5	0	33.3	0	0	0	0	0	0	0	0	0	0	0	33.3	0	0	0	0	0	0	0	0	0	0	0	0	0	0	0	0	0	0	0	0	0	0	0	0	0	0
	25	0	0	0	0	0	0	33.3	0	0	0	0	0	0	0	33.3	0	0	0	0	0	0	0	0	0	0	0	0	0	0	0	0	0	0	0	0	0	0	0	0	0
	50	0	0	0	0	0	0	0	0	0	0	0	0	0	0	33.3	0	0	0	0	0	0	0	0	0	33.3	0	0	0	0	0	0	0	0	0	0	0	0	0	0	0
	100	0	0	33.3	0	0	0	0	0	0	0	0	0	0	0	66.7	0	0	0	33.3	33.3	0	0	0	66.7	66.7	0	0	0	0	0	0	0	0	0	0	33.3	0	0	0	0
	200	100	0	100	33.3	0	0	0	0	0	0	0	0	0	0	66.7	0	0	0	33.3	0	0	0	0	100	66.7	0	0	0	0	0	0	66.7	0	0	0	33.3	0	0	33.3	0
	400	100	0	100	33.3	0	0	0	0	0	0	33.3	0	0	0	100	0	0	0	66.7	0	0	0	33.3	100	33.3	0	0	0	0	33.3	33.3	66.7	0	0	0	0	33.3	33.3	66.7	0
	800	66.7	0	100	0	0	0	0	0	0	0	66.7	100	0	0	100	0	100	0	100	33.3	0	66.7	100	66.7	33.3	33.3	0	33.3	33.3	0	66.7	100	100	0	0	0	33.3	0	33.3	33.3
Fig 3h
Dietary Sucrose	Sucrose stimulation (mM)
0.06	12.5	0	0	0	0	0	33.3	0	0	0	0	0	0	0	0	0	0	0	0	0	0
	25	0	0	0	0	0	0	0	66.7	0	0	0	0	0	0	0	0	0	0	0	0
	50	0	0	0	0	0	0	0	0	0	0	0	0	0	0	0	0	0	0	100	0
	100	0	0	0	0	0	0	0	0	0	0	0	0	0	0	0	0	0	0	66.7	0
	200	0	0	0	0	0	0	0	100	0	100	0	0	33.3	0	0	0	0	0	33.3	0
	400	0	0	0	0	0	0	0	100	0	100	100	0	0	0	0	0	33.3	0	33.3	0
	800	100	0	100	0	0	0	0	33.3	0	100	100	0	0	0	0	0	100	0	100	0
Dietary Sucrose	Sucrose stimulation (mM)
34% > 6%	12.5	0	0	0	0	0	0	0	0	0	0	0	0	0	0	0	0	0	0	0	0
	25	0	0	0	0	0	0	0	0	0	0	0	0	0	0	0	0	0	0	0	0
	50	0	0	0	0	0	0	0	0	0	0	0	0	0	0	0	0	0	0	0	0
	100	0	0	0	0	0	0	0	0	0	0	0	0	0	0	0	0	0	0	0	0
	200	0	0	0	0	0	0	0	0	0	0	0	0	0	0	0	0	0	0	33.3	0
	400	0	0	0	0	0	0	0	0	0	0	0	0	0	0	0	0	0	0	33.3	33.3
	800	0	0	0	0	0	0	0	0	0	66.7	0	0	0	33.3	0	0	0	0	0	100
Fig 3i
Dietary Sucrose	Sucrose stimulation (mM)
0.06	12.5	0	66.7	0	0	66.7	0	0	33.3	33.3	0	33.3	0	0	0	0	66.7	0	100	0	0	0	66.7	0	33.3	0	0	0	33.3	0	0	0	0	0	0	0	33.3	0	66.7	33.3
	25	0	66.7	0	0	66.7	0	0	0	33.3	0	33.3	0	66.7	0	66.7	100	33.3	66.7	0	0	0	66.7	0	0	0	0	66.7	33.3	0	66.7	0	0	0	66.7	0	100	0	0	0
	50	0	66.7	0	33.3	33.3	33.3	100	0	66.7	33.3	100	0	66.7	0	100	100	66.7	33.3	0	0	66.7	33.3	0	0	0	0	66.7	33.3	66.7	33.3	0	66.7	66.7	66.7	0	33.3	0	33.3	66.7
	100	0	66.7	0	100	0	33.3	100	66.7	66.7	100	0	0	0	0	100	100	66.7	100	0	33.3	66.7	66.7	0	0	0	0	33.3	66.7	33.3	0	33.3	33.3	66.7	100	33.3	100	66.7	66.7	33.3
	200	33.3	66.7	66.7	100	0	100	100	66.7	66.7	100	100	0	100	0	100	100	0	66.7	33.3	33.3	0	33.3	66.7	66.7	0	100	66.7	66.7	33.3	66.7	100	100	33.3	33.3	66.7	100	0	100	100
	400	66.7	100	100	100	100	100	100	100	100	100	100	0	100	100	100	100	100	100	100	100	66.7	33.3	100	100	100	100	100	100	100	100	100	100	100	100	100	100	100	100	100
	800	100	100	100	100	100	100	100	100	100	100	100	66.7	100	100	100	100	100	100	100	66.7	66.7	100	100	66.7	100	100	100	100	100	100	100	100	100	100	100	100	100	100	100
Dietary Sucrose	Sucrose stimulation (mM)
34% > 6%	12.5	33.3	0	0	0	66.7	0	66.7	0	33.3	33.3	33.3	33.3	33.3	33.3	0	0	33.3	0	66.7	0
	25	100	66.7	0	66.7	33.3	33.3	33.3	0	0	0	0	66.7	100	0	33.3	0	33.3	0	33.3	0
	50	100	100	33.3	33.3	0	66.7	66.7	0	33.3	0	0	0	100	33.3	0	100	66.7	33.3	66.7	0
	100	0	0	66.7	66.7	100	66.7	100	100	33.3	0	0	0	100	66.7	0	33.3	66.7	100	100	0
	200	0	33.3	66.7	0	100	66.7	100	0	33.3	33.3	0	100	100	100	100	100	100	100	100	100
	400	100	66.7	0	0	100	100	100	100	100	100	100	100	100	100	100	100	100	100	100	100
	800	66.7	100	33.3	66.7	100	100	100	100	100	100	100	100	100	100	100	100	100	100	100	100

## Sheet: Fig 4
Fig 4a
Genotype	Sucrose stimulation (mM)
Mex-Gal4/+	12.5	0	0	33.3	0	0	33.3	0	0	33.3	0	33.3	33.3	0	0	66.7	0	0	0	0	33.3	0	0	0	0	0	33.3	33.3	0	0	100	0	0	0	0	0	0	33.3	0	0	0
	25	0	33.3	0	0	0	0	0	0	33.3	33.3	0	0	0	0	33.3	0	0	0	0	0	0	0	33.3	0	0	0	100	100	0	0	0	0	0	0	0	0	0	0	0	0
	50	66.7	33.3	0	0	0	0	0	0	0	33.3	66.7	33.3	33.3	66.7	0	33.3	33.3	0	0	0	0	0	0	0	0	0	100	0	0	33.3	0	0	0	0	0	0	100	0	0	0
	100	0	0	100	0	0	0	33.3	100	33.3	33.3	33.3	0	0	0	66.7	33.3	0	0	0	33.3	0	0	33.3	0	0	0	66.7	66.7	0	33.3	0	0	0	0	0	33.3	100	100	0	0
	200	66.7	100	0	100	0	66.7	0	33.3	66.7	33.3	33.3	33.3	0	33.3	66.7	0	33.3	0	100	33.3	100	0	100	0	100	0	33.3	100	0	66.7	0	100	0	0	0	0	100	0	0	0
	400	100	100	33.3	66.7	0	33.3	0	33.3	100	100	100	100	100	33.3	100	33.3	100	0	33.3	0	100	0	33.3	0	66.7	0	100	100	100	100	0	33.3	0	0	0	0	100	66.7	0	0
	800	100	100	33.3	100	33.3	100	66.7	33.3	100	100	100	66.7	33.3	0	100	100	100	66.7	33.3	33.3	100	66.7	0	0	100	0	100	100	0	100	33.3	33.3	100	66.7	0	0	100	100	100	100
Genotype	Sucrose stimulation (mM)
disp-IR/+	12.5	0	0	0	0	0	0	66.7	0	0	0	0	0	0	0	66.7	66.7	0	0	0	0
	25	0	0	0	0	0	0	100	66.7	0	0	0	0	0	0	0	0	0	0	0	0
	50	0	0	33.3	0	0	0	100	33.3	0	0	0	0	0	0	66.7	0	0	0	0	0
	100	0	33.3	0	33.3	0	66.7	100	0	0	0	0	0	0	0	100	0	33.3	0	0	0
	200	0	100	33.3	100	0	0	0	66.7	0	66.7	66.7	0	0	33.3	100	0	0	0	0	0
	400	100	66.7	0	100	100	0	100	0	66.7	0	0	100	0	100	66.7	0	66.7	0	0	0
	800	66.7	0	100	66.7	66.7	0	100	0	100	0	100	66.7	0	66.7	66.7	0	100	0	66.7	0
Genotype	Sucrose stimulation (mM)
Mex-Gal4/; disp-IR/+	12.5	0	0	0	0	33.3	33.3	0	0	33.3	0	100	0	0	0	66.7	100	33.3	0	66.7	0
	25	0	0	0	0	0	100	0	100	33.3	0	100	0	0	0	0	100	0	0	100	0
	50	100	0	0	100	0	66.7	0	100	0	0	100	0	0	0	0	100	0	0	66.7	0
	100	0	0	100	66.7	100	0	33.3	100	0	100	100	33.3	0	100	33.3	100	66.7	66.7	33.3	0
	200	33.3	0	100	100	100	100	0	100	33.3	100	0	0	100	0	100	100	0	100	100	0
	400	100	66.7	33.3	100	100	66.7	100	100	100	66.7	100	100	100	100	100	100	100	100	100	100
	800	100	100	100	100	100	100	100	100	100	100	100	100	100	100	100	100	100	100	100	100
Fig 4b
Dietary Sucrose	Sucrose stimulation (mM)
0.06	12.5	0	0	0	0	33.3	33.3	0	0	33.3	0	100	0	0	0	66.7	100	33.3	0	66.7	0
	25	0	0	0	0	0	100	0	100	33.3	0	100	0	0	0	0	100	0	0	100	0
	50	100	0	0	100	0	66.7	0	100	0	0	100	0	0	0	0	100	0	0	66.7	0
	100	0	0	100	66.7	100	0	33.3	100	0	100	100	33.3	0	100	33.3	100	66.7	66.7	33.3	0
	200	33.3	0	100	100	100	100	0	100	33.3	100	0	0	100	0	100	100	0	100	100	0
	400	100	66.7	33.3	100	100	66.7	100	100	100	66.7	100	100	100	100	100	100	100	100	100	100
	800	100	100	100	100	100	100	100	100	100	100	100	100	100	100	100	100	100	100	100	100
Dietary Sucrose	Sucrose stimulation (mM)
0.34	12.5	0	0	66.7	66.7	66.7	33.3	0	33.3	0	0	0	0	0	33.3	0	66.7	0	0	0	100
	25	0	0	0	0	33.3	0	0	0	0	33.3	0	66.7	0	66.7	0	0	0	66.7	0	0
	50	66.7	0	0	0	0	0	0	0	0	33.3	0	66.7	0	66.7	0	0	33.3	100	100	100
	100	66.7	0	33.3	0	66.7	33.3	0	66.7	0	66.7	0	66.7	66.7	0	0	0	100	100	33.3	100
	200	66.7	33.3	0	100	100	0	66.7	100	33.3	66.7	100	0	100	66.7	0	100	100	66.7	66.7	100
	400	100	66.7	0	100	100	100	100	0	33.3	100	100	100	100	100	100	100	100	100	100	100
	800	100	100	0	100	100	100	100	0	33.3	100	100	100	100	100	100	100	100	100	100	100
Fig 4c	antiHh
Fig 4d
Dietary Sucrose	Relative Hh protein level
0.06	0.699921	1.3415	1.10049	0.818549
0.34	1.67941	1.89846	1.88204	2.11962
Fig 4f
Genotype	Relative Hh protein level
Mex-Gal4/+	1.14816	0.970737	0.881105
Mex-Gal4/Hh-IR	0.205291	0.157139	0.143711
Mex-Gal4/; disp-IR/+	0.254175	0.347043	0.300607

## Sheet: Fig 5
Fig 5e
Genotype	Dietary sucrose	Relative fluorescence intensity (anti-Hh)
Mex-Gal4/+	0.06	8.70633	12.116	16.6263	16.794	11.1746	9.64367
Mex-Gal4/+	0.34	27.6613	19.0405	16.9473	19.2303
Mex-Gal4/Hh-IR	0.34	10.3788	7.3695	10.4317	9.4344	4.8342	9.88433	10.786	10.834

## Sheet: Fig 6
Fig 6c
Genotype	Sucrose stimulation (mM)
Gr64f-Gal4/+	12.5	0	33.3	0	0	0	0	0	0	0	0	0	0	0	0	0	0	0	0	0	0	0	0	0	0	0	0	0	0	0	0	0	0	0	0	0	0	0	0	0	0
	25	0	33.3	0	0	0	0	66.7	0	0	0	0	0	0	0	0	0	0	0	0	0	0	0	0	0	0	0	0	0	0	0	0	0	0	0	0	0	0	0	0	0
	50	0	33.3	0	0	0	33.3	0	0	0	0	0	33.3	0	0	0	0	0	0	0	0	0	0	0	0	0	0	0	0	0	0	0	0	0	0	0	0	0	0	66.7	0
	100	0	0	0	0	0	0	0	0	33.3	0	0	0	0	0	0	33.3	66.7	0	0	0	0	0	0	0	0	0	0	0	0	0	0	0	0	0	33.3	0	0	0	33.3	0
	200	0	66.7	0	33.3	66.7	0	100	0	0	0	0	0	100	0	33.3	33.3	100	0	33.3	0	0	0	0	0	0	0	33.3	0	0	0	0	66.7	66.7	66.7	0	100	0	100	100	0
	400	0	33.3	0	0	100	0	100	33.3	0	0	0	33.3	100	0	100	0	66.7	0	33.3	66.7	0	0	33.3	0	66.7	33.3	0	0	66.7	0	0	100	33.3	66.7	0	100	100	100	100	0
	800	0	66.7	0	33.3	66.7	33.3	100	100	66.7	33.3	33.3	33.3	33.3	0	100	33.3	100	0	100	33.3	0	66.7	0	0	0	100	0	0	100	0	33.3	100	33.3	66.7	66.7	100	66.7	33.3	100	66.7
Genotype	Sucrose stimulation (mM)
Gr64f-Gal4/Hh-IR	12.5	0	0	0	0	0	0	0	0	0	0	0	0	0	0	0	0	0	0	0	0	0	0	0	0	0	0	0	0	0	0	0	0	0	0	0	0	0	0	0	0
	25	0	0	0	0	0	0	0	0	0	0	0	0	0	0	0	0	0	0	0	0	0	0	0	0	0	0	0	0	0	0	0	0	0	0	0	0	0	0	0	0
	50	0	0	0	0	0	33.3	0	0	0	0	0	0	0	0	0	0	0	0	0	0	0	0	0	0	0	0	0	0	0	0	0	0	0	0	0	0	0	0	0	0
	100	0	0	0	0	0	0	0	0	0	0	0	0	0	0	0	0	0	0	0	33.3	0	0	0	0	0	0	0	0	0	0	0	0	0	0	0	0	0	0	0	0
	200	66.7	33.3	0	0	0	66.7	0	0	100	0	33.3	0	66.7	0	0	0	0	0	0	0	0	0	0	0	0	0	0	0	0	66.7	0	33.3	0	0	0	0	0	0	0	0
	400	100	0	0	0	66.7	33.3	0	0	66.7	33.3	33.3	0	100	0	0	33.3	0	0	33.3	33.3	0	66.7	0	0	0	0	0	0	0	66.7	0	33.3	0	0	0	0	0	0	0	0
	800	66.7	0	0	0	33.3	100	33.3	0	100	66.7	0	0	66.7	0	33.3	33.3	33.3	33.3	0	33.3	0	33.3	0	0	0	0	0	0	0	0	0	66.7	0	0	0	0	0	0	0	0
Fig 6e
Genotype	Sucrose stimulation (mM)
Gr64f-Gal4/+	12.5	0	33.3	0	0	0	0	0	0	0	0	0	0	0	0	0	0	0	0	0	0	0	0	0	0	0	0	0	0	0	0	0	0	0	0	0	0	0	0	0	0
	25	0	33.3	0	0	0	0	66.7	0	0	0	0	0	0	0	0	0	0	0	0	0	0	0	0	0	0	0	0	0	0	0	0	0	0	0	0	0	0	0	0	0
	50	0	33.3	0	0	0	33.3	0	0	0	0	0	33.3	0	0	0	0	0	0	0	0	0	0	0	0	0	0	0	0	0	0	0	0	0	0	0	0	0	0	66.7	0
	100	0	0	0	0	0	0	0	0	33.3	0	0	0	0	0	0	33.3	66.7	0	0	0	0	0	0	0	0	0	0	0	0	0	0	0	0	0	33.3	0	0	0	33.3	0
	200	0	66.7	0	33.3	66.7	0	100	0	0	0	0	0	100	0	33.3	33.3	100	0	33.3	0	0	0	0	0	0	0	33.3	0	0	0	0	66.7	66.7	66.7	0	100	0	100	100	0
	400	0	33.3	0	0	100	0	100	33.3	0	0	0	33.3	100	0	100	0	66.7	0	33.3	66.7	0	0	33.3	0	66.7	33.3	0	0	66.7	0	0	100	33.3	66.7	0	100	100	100	100	0
	800	0	66.7	0	33.3	66.7	33.3	100	100	66.7	33.3	33.3	33.3	33.3	0	100	33.3	100	0	100	33.3	0	66.7	0	0	0	100	0	0	100	0	33.3	100	33.3	66.7	66.7	100	66.7	33.3	100	66.7
Genotype	Sucrose stimulation (mM)
ptc-IR/+	12.5	0	0	0	100	0	66.7	0	0	0	0	0	33.3	0	0	0	0	0	0	0	0
	25	0	0	0	66.7	0	100	0	0	0	0	0	66.7	0	0	0	0	0	0	0	0
	50	0	0	0	100	0	100	0	0	0	0	0	100	0	0	0	0	0	0	0	0
	100	0	0	0	100	0	66.7	0	0	0	0	0	100	0	0	66.7	0	0	0	0	0
	200	0	0	0	0	66.7	100	0	0	0	0	66.7	66.7	0	0	100	0	0	0	100	66.7
	400	66.7	66.7	0	0	100	66.7	100	0	100	0	33.3	100	0	0	100	0	0	0	100	100
	800	66.7	100	0	0	100	100	100	0	66.7	66.7	0	100	0	0	33.3	66.7	0	100	66.7	100
Genotype	Sucrose stimulation (mM)
Gr64f-Gal4/ptc-IR	12.5	0	0	33.3	0	0	0	0	0	0	0	33.3	66.7	100	33.3	0	66.7	100	33.3	0	66.7
	25	0	33.3	33.3	0	0	0	0	0	0	33.3	0	33.3	0	66.7	100	33.3	0	0	0	0
	50	0	0	0	33.3	0	0	0	0	0	0	0	100	0	33.3	0	0	100	33.3	0	0
	100	0	33.3	0	0	33.3	0	0	0	0	0	100	33.3	33.3	0	100	0	100	0	0	33.3
	200	0	100	0	0	100	0	0	0	66.7	66.7	0	100	100	66.7	100	66.7	100	33.3	33.3	66.7
	400	33.3	100	0	33.3	100	0	33.3	33.3	66.7	100	0	100	0	100	100	66.7	100	33.3	33.3	100
	800	66.7	100	100	100	66.7	33.3	100	100	66.7	100	66.7	100	66.7	66.7	100	100	100	100	100	100
Fig 6f
Genotype	Sucrose stimulation (mM)
Gr64f-Gal4/+	12.5	0	33.3	0	0	0	0	0	0	0	0	0	0	0	0	0	0	0	0	0	0	0	0	0	0	0	0	0	0	0	0	0	0	0	0	0	0	0	0	0	0
	25	0	33.3	0	0	0	0	66.7	0	0	0	0	0	0	0	0	0	0	0	0	0	0	0	0	0	0	0	0	0	0	0	0	0	0	0	0	0	0	0	0	0
	50	0	33.3	0	0	0	33.3	0	0	0	0	0	33.3	0	0	0	0	0	0	0	0	0	0	0	0	0	0	0	0	0	0	0	0	0	0	0	0	0	0	66.7	0
	100	0	0	0	0	0	0	0	0	33.3	0	0	0	0	0	0	33.3	66.7	0	0	0	0	0	0	0	0	0	0	0	0	0	0	0	0	0	33.3	0	0	0	33.3	0
	200	0	66.7	0	33.3	66.7	0	100	0	0	0	0	0	100	0	33.3	33.3	100	0	33.3	0	0	0	0	0	0	0	33.3	0	0	0	0	66.7	66.7	66.7	0	100	0	100	100	0
	400	0	33.3	0	0	100	0	100	33.3	0	0	0	33.3	100	0	100	0	66.7	0	33.3	66.7	0	0	33.3	0	66.7	33.3	0	0	66.7	0	0	100	33.3	66.7	0	100	100	100	100	0
	800	0	66.7	0	33.3	66.7	33.3	100	100	66.7	33.3	33.3	33.3	33.3	0	100	33.3	100	0	100	33.3	0	66.7	0	0	0	100	0	0	100	0	33.3	100	33.3	66.7	66.7	100	66.7	33.3	100	66.7
Genotype	Sucrose stimulation (mM)
ptc1130X/+	12.5	0	0	33.3	33.3	0	33.3	0	0	0	66.7	0	0	0	0	0	0	0	0	0	0
	25	0	0	33.3	33.3	0	33.3	33.3	0	0	33.3	0	0	0	0	0	0	0	0	0	0
	50	0	33.3	0	66.7	0	33.3	0	0	0	0	0	0	0	0	0	0	100	0	0	0
	100	0	0	66.7	0	0	0	0	0	0	0	0	0	0	0	0	100	100	100	0	0
	200	0	33.3	100	33.3	0	33.3	0	0	0	0	0	0	0	0	0	100	33.3	33.3	0	66.7
	400	0	100	33.3	0	66.7	33.3	0	33.3	100	0	0	0	0	0	0	100	66.7	66.7	66.7	66.7
	800	66.7	0	66.7	66.7	0	66.7	33.3	0	33.3	33.3	100	0	0	66.7	0	100	66.7	66.7	100	100
Genotype	Sucrose stimulation (mM)
Gr64f-Gal4/ptc1130X	12.5	66.7	33.3	0	0	100	33.3	33.3	33.3	66.7	66.7	0	66.7	0	0	0	0	33.3	33.3	33.3	33.3	33.3	0	33.3	0	0	100	0	33.3	66.7	33.3	0	0	100	0	33.3	33.3	66.7	0	66.7
	25	33.3	0	0	66.7	100	33.3	33.3	33.3	0	100	0	33.3	0	0	0	0	33.3	0	100	33.3	33.3	0	0	0	0	100	0	0	0	0	0	33.3	100	66.7	66.7	100	33.3	33.3	66.7
	50	0	0	33.3	66.7	100	33.3	66.7	66.7	0	100	66.7	33.3	33.3	0	66.7	100	100	0	66.7	0	33.3	0	33.3	0	33.3	100	33.3	66.7	33.3	0	0	100	66.7	0	100	100	0	0	0
	100	33.3	0	66.7	100	100	0	100	66.7	100	100	33.3	33.3	0	0	66.7	100	100	0	66.7	66.7	100	0	66.7	0	66.7	100	66.7	0	100	100	0	0	100	33.3	100	100	0	33.3	66.7
	200	33.3	100	100	100	100	100	0	100	100	100	100	100	0	66.7	100	66.7	100	33.3	100	66.7	66.7	33.3	66.7	0	33.3	100	100	66.7	66.7	66.7	0	33.3	66.7	33.3	66.7	100	33.3	100	100
	400	66.7	100	66.7	100	100	100	100	33.3	100	100	100	100	66.7	66.7	100	100	100	33.3	100	100	100	66.7	100	100	100	100	100	100	100	100	100	100	100	66.7	100	100	100	100	66.7
	800	100	100	100	100	100	100	100	100	100	100	100	100	100	100	100	100	100	100	66.7	100	100	100	100	100	100	100	100	100	100	100	100	100	100	100	100	100	100	100	100
Fig 6g
Dietary sucrose	Sucrose stimulation (mM)
0.06	12.5	66.7	33.3	0	0	100	33.3	33.3	33.3	66.7	66.7	0	66.7	0	0	0	0	33.3	33.3	33.3	33.3	33.3	0	33.3	0	0	100	0	33.3	66.7	33.3	0	0	100	0	33.3	33.3	66.7	0	66.7
	25	33.3	0	0	66.7	100	33.3	33.3	33.3	0	100	0	33.3	0	0	0	0	33.3	0	100	33.3	33.3	0	0	0	0	100	0	0	0	0	0	33.3	100	66.7	66.7	100	33.3	33.3	66.7
	50	0	0	33.3	66.7	100	33.3	66.7	66.7	0	100	66.7	33.3	33.3	0	66.7	100	100	0	66.7	0	33.3	0	33.3	0	33.3	100	33.3	66.7	33.3	0	0	100	66.7	0	100	100	0	0	0
	100	33.3	0	66.7	100	100	0	100	66.7	100	100	33.3	33.3	0	0	66.7	100	100	0	66.7	66.7	100	0	66.7	0	66.7	100	66.7	0	100	100	0	0	100	33.3	100	100	0	33.3	66.7
	200	33.3	100	100	100	100	100	0	100	100	100	100	100	0	66.7	100	66.7	100	33.3	100	66.7	66.7	33.3	66.7	0	33.3	100	100	66.7	66.7	66.7	0	33.3	66.7	33.3	66.7	100	33.3	100	100
	400	66.7	100	66.7	100	100	100	100	33.3	100	100	100	100	66.7	66.7	100	100	100	33.3	100	100	100	66.7	100	100	100	100	100	100	100	100	100	100	100	66.7	100	100	100	100	66.7
	800	100	100	100	100	100	100	100	100	100	100	100	100	100	100	100	100	100	100	66.7	100	100	100	100	100	100	100	100	100	100	100	100	100	100	100	100	100	100	100	100
Dietary sucrose	Sucrose stimulation (mM)
0.34	12.5	66.7	0	0	66.7	66.7	33.3	33.3	66.7	100	0	33.3	100	66.7	100	0	0	66.7	33.3	66.7	100	0	66.7	100	0	66.7	33.3	33.3	33.3	0	0	66.7	0	0	33.3	33.3	33.3	0	66.7	0	33.3
	25	0	0	0	100	66.7	0	0	66.7	33.3	100	66.7	100	100	100	0	33.3	66.7	66.7	33.3	100	0	0	100	0	100	0	0	0	0	0	0	0	0	0	0	0	66.7	33.3	0	66.7
	50	0	100	0	100	33.3	33.3	0	100	33.3	66.7	0	100	100	100	100	0	0	0	66.7	100	33.3	0	66.7	100	100	0	0	33.3	0	0	100	0	100	0	33.3	0	0	100	33.3	0
	100	100	33.3	100	100	100	100	0	66.7	100	0	100	100	100	100	100	100	33.3	100	100	100	100	100	0	100	100	0	0	100	0	66.7	100	100	100	0	100	33.3	100	100	100	33.3
	200	100	100	100	100	100	100	33.3	100	100	66.7	66.7	100	100	100	66.7	66.7	33.3	100	100	100	100	100	0	100	100	0	0	100	66.7	66.7	100	100	100	0	66.7	100	100	100	66.7	66.7
	400	100	100	100	100	100	100	100	100	100	100	100	100	100	100	100	100	66.7	100	100	100	100	100	33.3	100	100	0	100	100	33.3	66.7	100	100	100	66.7	66.7	100	100	100	100	100
	800	100	100	100	100	100	100	100	100	100	100	100	100	100	100	100	100	100	100	100	100	100	100	100	100	100	0	100	100	33.3	100	100	100	100	33.3	100	100	100	100	100	100
Fig 6h
0.06	0.9307	0.9638	1.1331	0.9107	1.0121	1.1216	1.1527	0.7833	0.9921	0.8755	0.9424	1.1152	0.93	0.6954	1.5026	0.9389
0.34	0.7004	0.7032	0.7456	0.9054	0.6045	0.7887	0.4948	0.5276	0.6712	0.6458	0.7226	0.6733	0.7484	0.9	1.0087	0.6172	0.4322	0.7313	0.5639	0.4155	1.0679	0.7278
Fig 6i
Mex-Gal4	2.13052	0.82518	1.70572	0.509227	0.589618	0.655454	1.6972	0.417481	0.470094
Mex-Gal4/Hh-IR	3.66137	0.937665	1.55648	1.07152	2.29836

## Sheet: Fig 7
Fig 7b
L-Glucose (mM)	Mex-Gal4											Mex-Gal4>UAS-Hh-RNAi
10	4	1	0	0	2	1						44	51	30	38	30	31	38	65	36
50	54	22	36	50	38	37	32	53				88	99	89	68	70	104	83	108	87
100	52	40	84	104	76	67	64	107	82	82	71	105	164	113	99	142	102	127
250	89	88	72	65	89	91	61	135	96			108	100	134	115	137	169	145
500	158	134	99	147	119							127	132	153	155	140
Fig7c
L-canavanine (mM)	Mex-Gal4							Mex-Gal4>UAS-Hh-RNAi
10	13	15	10	12	16	21	15	35	29	19	33	21	25
20	25	42	38	29	36	37	40	43	34	46	28	30	35
30	35	40	34	37	48	47	55	49	34	34	40	50	39
Fig 7e
2,3-butanedione (v/v)	Mex-Gal4					Mex-Gal4>UAS-Hh-RNAi
1e-08	89	82	58	44	41	73	73	64	60	71
1e-07	122	125	54	65	81	119	99	45	86	106
1e-06	129	127	101	74	84	158	154	115	111	128
1e-05	138	125	107	100	96	188	185	118	136	158
0.0001	144	148	110	102	82	214	196	173	151	172
0.001	116	153	111	118	118	182	193	245	203	177
Fig 7f
Dietary Sucrose	Mex-Gal4							Mex-Gal4>UAS-Hh-RNAi
0.06	160	177	135	180	95	115	150	190	163	182	160	220
0.34	133	72	103	60	92			217	210	208	175	175
Fig 7h
Dietary sucrose	Mex-Gal4					Mex-Gal4>UAS-Hh-RNAi
0.06	-0.6046	-0.4	-0.68	-0.81	-0.3	-0.4193	-0.4347	-0.4583	-0.6445
0.15	-0.28	-0.064	-0.2	-0.25		-0.25	-0.47	0.25	0.2
0.34	0	0.1875	0.03225	0.5757	0.1142	-0.2	-0.2666	-0.2941	-0.375

## Sheet: Fig S2
Fig S2b
	enterocyte number per region of interest
Mex-Gal4	17	14	19	16	14	17	21	19	15	13	14	12	18	20	13
Mex-Gal4>Hh-IR	15	21	16	15	14	16	15	15	14	13	17	17	17

## Sheet: Fig S4
Fig S4b
Dietary sucrose	ptc-CD8:GFP relative fluorescence intensity
0.06	104.505	130.339	90.4202	101.548	81.705	91.4837
0.34	26.1197	34.368	39.1406	68.0356	41.06	89.0714
Fig S4d
Dietary sucrose	ptc-CD8:GFP relative fluorescence intensity
0.06	102.994	148.893	66.3804	71.4938	84.7535	125.485
0.34	142.132	61.9958	70.6183	125.254
Fig S4f
	ptcdpp-CD8:GFP relative fluorescence intensity
Mex-Gal4	1.28471	0.510264	0.562408	1.56437	1.97005	0.577782	0.53041
Mex-Gal4>Hh-IR	1.42068	1.05583	1.64096	0.564499	1.13372
Fig S4h
Dietary sucrose	ptcdpp-CD8:GFP relative fluorescence intensity
0.06	1.0299	1.4889	0.6638	0.7149	0.8475	1.2548
0.34	1.4213	0.62	0.7062	1.2525

## Sheet: Fig S5
Fig S5a
ethyl acetate (v/v)	Mex-Gal4					UAS-Hh-RNAi					Mex-Gal4>UAS-Hh-RNAi
1e-08	62	54	72	45	43	98	83	49	77	85	90	71	70	64	51
1e-07	73	97	56	35	78	62	74	45	76	51	99	83	52	73	61
1e-06	81	55	61	64	78	72	42	33	63	48	77	57	69	77	44
1e-05	67	86	90	81	76	65	97	82	50	52	72	58	74	80	71
0.0001	103	57	70	93	61	85	69	59	54	64	125	85	90	66	52
0.001	74	126	123	88	102	129	130	109	116	111	129	91	100	78	126
Fig S5b
methyl salicylate (v/v)	Mex-Gal4					UAS-Hh-RNAi					Mex-Gal4>UAS-Hh-RNAi
1e-08	62	35	53	48	69	80	33	23	29	11	78	53	70	61	60
1e-07	60	61	63	37	37	55	46	25	27	20	96	74	87	66	69
1e-06	58	60	76	88	68	98	59	63	60	33	165	119	89	89	102
1e-05	76	83	83	42	66	61	98	49	45	47	155	167	97	150	112
0.0001	122	75	87	68	57	93	60	47	72	59	140	169	66	114	105
0.001	94	67	76	58	31	66	85	71	62	30	94	124	38	67	47
Fig S5c
methyl salicylate (v/v)	Mex-Gal4					UAS-Hh-RNAi					Mex-Gal4>UAS-Hh-RNAi
1e-08	32	27	73	28	28	27	72	63	51	60	76	48	43	62	67
1e-07	71	62	67	54	57	95	37	54	52	44	75	42	53	63	48
1e-06	77	52	57	30	18	94	46	51	56	31	83	49	62	67	76
1e-05	100	93	63	41	30	113	73	50	62	38	70	61	33	51	78
0.0001	100	64	91	88	110	74	80	116	87	88	120	75	67	118	78
0.001	94	73	94	101	119	115	60	43	45	58	130	62	91	113	97
Fig S5d
ethyl 3-hydroxybutyrate (v/v)	Mex-Gal4					UAS-Hh-RNAi					Mex-Gal4>UAS-Hh-RNAi
1e-08	67	44	70	89	120	113	49	128	112	101	80	115	89	148
1e-07	68	56	105	109	149	106	116	134	129	99	117	105	105	173
1e-06	84	110	94	89	111	139	122	146	104	88	181	114	95	152
1e-05	74	34	81	96	93	112	112	124	52	51	182	149	96	135
0.0001	67	39	73	80	114	60	134	107	71	52	118	121	76	115
0.001	53	41	63	64	102	112	22	88	65	48	186	125	100	95
Fig S5e
ethyl hexanoate (v/v)	Mex-Gal4					UAS-Hh-RNAi					Mex-Gal4>UAS-Hh-RNAi
1e-08	7	25	25	10	15	17	8	12	17	22	17	17	18	1	27
1e-07	53	47	60	29	47	83	47	66	94	52	51	36	67	48	30
1e-06	92	73	67	80	104	106	103	67	102	93	104	100	91	73	80
1e-05	123	95	120	80	91	95	104	77	99	120	163	124	133	150	104
0.0001	142	129	144	133	95	141	141	151	105	128	169	183	172	193	173
0.001	184	172	147	121	109	159	146	177	103	137	239	216	220	186	230
Fig S5f
2-heptanone (v/v)	Mex-Gal4					UAS-Hh-RNAi					Mex-Gal4>UAS-Hh-RNAi
1e-08	57	43	69	60	60	99	91	82	101	97	105	84	94	90	92
1e-07	84	67	83	54	60	103	115	81	117	94	111	85	93	95	88
1e-06	125	86	79	71	93	81	96	101	103	93	114	80	100	95	73
1e-05	153	124	142	114	110	191	131	135	153	122	177	142	148	151	155
0.0001	127	125	160	167	131	217	132	167	126	189	185	104	163	151	142
0.001	219	226	225	211	178	176	208	217	178	149	200	267	197	193	207
Fig S5g
(Z)-11-octadecen-1-yl acetate (v/v)	Mex-Gal4					UAS-Hh-RNAi					Mex-Gal4>UAS-Hh-RNAi
1e-05	58	-1	23	20	15	36	12	7	35	20	-12	1	9	33	46
0.0001	111	44	88	67	66	35	51	31	35	22	26	38	21	67	55
0.001	67	70	44	76	29	104	81	41	53	40	73	71	48	93	113
0.01	93	67	104	80	58	82	102	158	93	98	69	113	99	132	76
0.1	126	109	77	96	59	121	77	126	77	100	144	83	48	147	106
Fig S5i
	Spontaneous activity of ab3 in the resting state / 2s
Mex-Gal4	14.5	16	17.5	20	13	24.5
Hh-IR	18	18	12	21	12.5	8.5
Mex-Gal4>Hh-IR	20.5	13.5	12	23	8	16.5
